# Supplementary material for: Colorectal cancer screening in Semarang, Indonesia: A multicenter primary health care based study
Source: PLoS One. 2023 Jan 3;18(1):e0279570. doi: 10.1371/journal.pone.0279570 (PMC9810157; doi:10.1371/journal.pone.0279570)
Supplement: S2 File — (XLSX) [file pone.0279570.s002.xlsx]

## Sheet: Data Screening Ca ColorectaL
KodeIDN	FOBT	Puskesmas	Sex	Age	Edu	DM	Alcohol	Smoking	NSAID	FamHCa	BMI	Colonoscopy Res	Pre and Malignancy
1	2	1	2	2	2	2	2	2	2	2	2
2	2	1	2	2	2	2	2	2	2	2	2
3	1	1	2	2	2	1	2	2	1	2	1	2	2
4	2	1	2	1	1	2	2	2	2	2	2
5	2	1	2	1	1	2	2	2	2	2	2
6	2	8	2	1	2	2	2	2	2	2	2
7	2	1	1	1	1	2	2	2	2	2	2
8	2	8	2	1	1	2	2	2	2	2	2
9	2	8	2	1	1	1	2	2	2	2	2
10	2	8	1	1	2	1	2	2	2	2	1
11	2	8	1	1	2	2	2	2	2	2	2
12	2	1	2	2	1	2	2	2	2	2	1
13	2	1	2	2	1	2	2	2	2	1	1
14	2	9	1	2	1	2	2	2	2	2	2
15	2	4	1	1	1	2	2	2	2	2	2
16	2	8	1	1	1	2	2	2	1	2	2
17	2	9	2	1	1	2	2	2	2	2	1
18	2	9	2	2	1	2	2	2	2	2	1
19	1	9	2	2	1	2	2	2	1	1	2	2	2
20	2	9	2	1	1	2	2	2	2	2	1
21	2	3	1	2	1	2	2	2	2	2	1
22	2	3	1	1	1	2	2	2	2	2	1
23	2	1	2	1	2	2	2	2	1	2	2
24	2	1	2	1	2	2	2	2	2	2	2
25	2	1	2	1	2	2	2	2	2	2	2
26	2	1	1	1	1	2	2	2	2	2	2
27	1	1	2	1	2	2	2	2	1	1	1	4	1
28	2	1	2	1	2	2	2	2	1	2	1
29	2	1	2	1	2	2	2	2	2	2	2
30	1	1	2	1	2	2	2	2	2	1	1	1
31	2	1	1	1	1	2	2	2	1	2	2
32	2	9	2	1	1	2	2	2	2	2	1
33	2	9	2	1	1	2	2	2	2	2	2
34	2	10	2	1	1	2	2	2	2	2	2
35	2	1	2	1	1	2	2	2	2	2	2
36	2	1	2	1	1	2	2	2	2	2	2
37	2	9	2	1	1	2	2	2	2	2	2
38	2	3	2	1	1	2	2	2	2	2	1
39	2	3	1	1	1	2	2	2	2	2	1
40	2	1	1	1	2	2	2	2	2	2	1
41	2	8	1	1	2	2	2	2	2	2	2
42	2	10	1	1	1	2	2	2	2	2	1
43	2	10	2	2	1	2	2	2	2	2	1
44	2	10	2	2	1	2	2	2	2	1	1
45	2	8	2	1	2	1	2	2	2	2	2
46	2	9	2	1	2	2	2	2	2	2	1
47	2	8	2	1	1	2	2	2	2	2	2
48	1	10	2	1	1	2	2	2	1	1	1	3	2
49	2	2	2	1	1	2	2	2	2	2	2
50	2	2	2	1	1	2	2	2	2	2	2
51	2	8	2	1	1	2	2	2	2	2	2
52	2	6	1	1	1	2	2	2	2	2	1
53	1	8	2	1	1	2	2	2	2	1	1	1
54	2	6	1	1	1	2	2	2	2	2	2
55	2	10	2	2	1	2	2	2	2	2	1
56	2	1	2	1	2	2	2	2	2	2	2
57	2	2	2	1	1	2	2	2	2	2	2
58	2	2	2	1	1	2	2	2	2	2	2
59	2	2	1	1	2	2	2	2	2	2	2
60	2	2	2	1	1	2	2	2	2	2	2
61	2	2	2	2	2	2	2	2	2	2	2
62	1	6	2	1	2	2	2	2	1	1	1	1
63	2	10	2	1	1	1	2	2	2	2	1
64	2	8	2	2	1	2	2	2	2	2	2
65	2	3	2	2	1	2	2	2	2	2	2
66	1	7	2	1	1	2	2	2	2	1	1	4	2
67	1	9	1	2	1	2	2	2	2	1	2	3	1
68	2	7	2	1	2	2	2	2	1	2	2
69	2	6	2	1	2	2	2	2	2	2	1
70	2	6	2	1	2	2	2	2	2	2	2
71	2	9	1	1	1	2	2	2	2	2	2
72	1	10	1	1	1	2	2	2	2	2	1	4	2
73	2	6	2	2	1	2	2	2	2	2	2
74	2	6	2	1	1	2	2	2	2	2	2
75	2	6	2	1	1	2	2	1	2	2	2
76	2	6	2	1	2	2	2	2	2	2	2
77	2	10	1	1	1	2	2	1	2	2	1
78	2	10	2	1	2	2	2	2	2	2	1
79	1	6	1	1	1	2	2	2	2	1	1	1
80	2	6	2	1	1	2	2	2	2	2	2
81	1	3	1	1	2	2	2	2	2	1	1	6	2
82	1	4	1	1	1	1	2	2	2	2	2	2	2
83	2	4	2	1	2	1	2	2	2	2	1
84	1	4	1	1	2	1	2	2	2	1	1	1
85	1	5	2	1	1	2	2	2	2	2	2	1
86	2	5	2	1	1	2	2	2	2	2	2
87	1	9	1	1	2	2	2	2	2	1	2	5	1
88	2	5	2	1	2	2	2	2	2	2	2
89	2	5	2	1	1	2	2	2	2	2	2
90	2	5	1	2	1	2	2	2	2	2	2
91	2	5	1	1	1	2	2	2	2	2	2
92	2	5	2	2	1	2	2	2	2	2	2
93	2	5	2	2	1	2	2	2	2	2	2
94	1	4	2	1	1	2	2	2	2	2	2	1
95	2	4	1	1	2	2	2	2	2	2	2
96	2	4	2	1	2	2	2	2	2	2	2
97	1	3	1	1	2	2	2	2	2	2	1	2	2
98	2	5	2	1	2	2	2	2	2	2	2
99	2	5	2	1	2	2	2	2	2	2	2
100	2	4	2	2	2	2	2	2	2	2	2
101	2	4	2	1	1	2	2	2	2	2	2
102	2	4	1	2	1	2	2	2	2	2	2
103	2	10	1	1	2	1	2	2	2	2	2
104	2	10	1	1	2	1	2	2	1	2	2
105	2	10	1	1	2	1	2	1	2	2	2
106	2	10	2	1	2	1	2	2	2	2	2
107	2	3	2	1	2	1	2	2	2	2	2
108	2	10	2	1	2	1	2	2	2	2	2
109	2	10	2	1	2	1	2	2	2	2	2
110	2	10	1	1	2	1	2	2	2	2	2
111	2	10	1	1	1	1	2	2	2	2	2
112	2	10	2	1	2	1	2	2	2	2	2
113	2	10	2	1	2	1	2	2	2	2	2
114	2	10	1	1	2	2	2	2	2	2	2
115	2	10	2	2	2	2	2	2	2	2	2
116	2	10	1	1	2	1	2	2	2	2	2
117	2	4	2	1	2	2	2	2	2	2	2
118	2	10	2	1	2	1	2	2	2	2	2
119	2	10	2	2	2	1	2	2	2	2	2
120	2	5	2	2	2	2	2	2	2	2	2
121	2	10	1	1	2	1	2	1	2	2	2
122	2	10	1	1	2	1	2	1	2	2	2
123	2	10	2	1	1	2	2	2	2	2	2
124	2	4	1	1	2	2	2	2	2	2	2
125	2	4	1	1	2	2	2	2	2	2	2
126	2	4	2	1	2	2	2	2	2	2	2
127	2	4	1	1	2	2	2	2	2	2	2
128	2	4	2	1	2	2	2	2	2	2	2
129	2	4	2	1	2	2	2	2	2	2	2
130	1	8	1	1	2	2	2	2	1	2	1	2	2
131	2	8	2	1	1	1	2	2	2	2	1
132	1	8	1	1	1	1	2	1	1	2	1	1
133	1	8	2	1	1	2	2	1	1	2	2	1
134	2	8	2	1	2	1	2	2	2	2	1
135	1	8	2	1	1	2	2	2	1	2	1	1
136	1	8	2	1	2	2	2	2	1	2	2	2	2
137	2	8	2	1	2	2	2	2	2	2	1
138	2	8	1	1	1	2	2	2	2	2	1
139	2	8	1	1	1	2	2	2	2	2	1
140	2	8	2	1	1	1	2	2	2	2	1
141	1	8	2	1	2	2	2	2	1	1	1	1
142	2	8	1	1	1	2	2	2	2	2	1
143	2	8	1	1	1	2	2	2	2	2	1
144	2	8	2	1	2	2	2	2	1	2	1
145	1	8	2	2	1	2	2	2	2	1	1	5	1
146	2	8	1	1	2	2	2	2	2	2	1
147	2	8	2	1	2	2	2	2	2	2	1
148	2	8	2	1	1	1	2	2	2	2	1
149	2	8	1	1	2	2	2	2	2	2	1
150	2	8	2	1	1	2	2	2	2	2	1
151	2	8	1	1	1	1	2	2	2	2	1
152	2	8	2	1	1	1	2	2	2	2	2
153	2	8	2	1	1	1	2	2	2	2	2
154	2	8	1	1	1	2	2	2	2	2	1
155	2	8	2	2	1	2	2	2	2	2	1
156	2	8	2	1	1	2	2	2	2	2	2
157	2	8	2	1	1	2	2	2	2	2	2
158	2	8	2	1	1	2	2	2	2	2	1
159	2	3	2	1	2	2	2	2	2	2	1
160	2	3	2	1	2	2	2	2	2	2	1
161	2	3	2	1	2	2	2	2	2	2	1
162	2	3	1	2	1	2	2	2	2	2	2
163	2	3	2	1	1	2	2	2	2	2	2
164	1	3	1	1	2	1	2	2	2	1	1	5	1
165	1	3	2	1	2	2	2	2	2	2	1	4	1
166	1	3	2	2	1	2	2	2	1	2	1	4	1
167	1	9	2	2	1	2	2	2	2	2	1	5	1
168	2	7	2	1	1	1	2	2	2	2	1
169	2	7	2	1	1	1	2	2	2	2	2
170	2	7	1	2	1	1	2	2	2	2	2
171	1	7	2	1	1	1	2	2	2	2	2	2	1
172	2	7	2	1	1	1	2	2	2	2	2
173	2	7	2	1	1	1	2	2	2	2	2
174	2	7	2	1	1	1	2	2	1	2	2
175	2	7	2	1	1	1	2	2	2	2	2
176	2	7	2	1	1	1	2	2	2	2	2
177	2	7	2	1	2	1	2	2	2	2	2
178	1	7	2	1	1	1	2	2	2	2	1	2	1
179	2	7	2	1	1	1	2	2	2	2	1
180	2	7	2	1	2	1	2	2	2	2	1
181	2	7	2	1	1	1	2	2	2	2	1
182	2	7	2	1	2	1	2	2	2	2	2
183	2	7	2	1	2	1	2	2	2	2	2
184	1	7	2	1	2	1	2	2	1	2	2	7	2
185	2	7	1	1	1	1	2	2	2	2	2
186	2	7	2	1	2	1	2	2	2	2	2
187	2	7	1	1	1	1	2	2	2	2	2
188	1	7	2	1	1	1	2	2	1	2	1	6	2
189	1	7	2	1	1	1	2	2	2	1	1	4	2
190	2	7	2	1	1	1	2	2	2	2	2
191	1	7	1	1	1	1	2	2	1	1	1	4	2
192	2	7	2	1	1	1	2	2	2	2	2
193	2	7	1	1	1	1	2	2	1	2	2
194	2	7	2	1	1	1	2	2	2	2	2
195	2	7	1	2	1	1	2	2	2	2	2
196	2	7	1	1	1	1	2	2	2	2	2
197	2	7	2	1	2	1	2	2	2	2	2
198	1	7	2	1	1	1	2	2	1	1	1	4	1
199	2	7	2	1	1	1	2	2	2	2	2
200	2	3	2	1	1	1	2	2	2	2	2
201	2	2	1	1	1	1	2	2	2	2	2
202	2	2	2	2	1	1	2	2	2	2	2
203	2	2	2	1	2	1	2	2	2	2	2
204	2	7	1	1	1	1	2	2	2	2	2
205	2	3	1	1	1	1	2	2	2	2	2
206	2	2	2	1	2	1	2	2	1	2	2
207	2	2	2	1	1	1	2	2	2	2	2
208	2	2	1	1	1	1	2	2	2	2	1
209	2	2	1	1	1	1	2	2	2	2	1
210	2	2	2	1	1	1	2	2	2	2	1
211	2	2	1	1	2	1	2	2	2	2	2
212	2	2	2	1	1	1	2	2	2	2	2
213	2	2	1	1	1	1	2	2	2	2	2
214	2	2	2	1	1	1	2	2	2	2	2
215	2	2	1	1	1	1	2	2	2	2	2
216	2	2	1	1	1	1	2	2	2	2	2
217	2	2	1	1	1	1	2	2	1	2	2
218	2	2	2	1	1	2	2	2	2	1	2
219	2	2	1	1	1	2	2	2	2	1	2
220	2	2	1	1	1	2	2	2	2	2	1
221	1	3	1	1	1	2	2	2	2	2	1	5	1
